# Supplementary material for: Evidence for existence of an apoptosis‐inducing BH3‐only protein, sayonara, in Drosophila
Source: EMBO J. 2023 Feb 2;42(8):e110454. doi: 10.15252/embj.2021110454 (PMC10107002; doi:10.15252/embj.2021110454)
Supplement: Supplementary file 2 — Dataset EV1 [file EMBJ-42-e110454-s008.xlsx]

## Sheet: Fly stock list
Genotype	Source or reference	#Stock
UAS-CG14044	FlyORF	F003800
UAS-dcr2; actin-Gal4/Cyo	Bloomington Drosophila Stock Center	25708
Nubbin-gal4,UAS-GFP	Iswar Hariharan	NA
UAS-synr WT	This paper	NA
UAS-synr BH3 motif mutant	This paper	NA
UAS-GC3Ai	Magali Suzanne	NA
Nubbin-gal4; UAS-GC3Ai	This paper	NA
UAS-synrΔccd1	This paper	NA
UAS-synr Δccd2	This paper	NA
UAS-synr Δccd1-2	This paper	NA
UAS-HA-synr WT	This paper	NA
UAS-HA-synr ΔBH3 motif	This paper	NA
UAS-HA-synr Δccd	This paper	NA
UAS-synr BH3 motif AA substitution mutant	This paper	NA
UAS-synr ccd AA substitution mutant	This paper	NA
Nubbin-gal4, UAS-GFP; UAS-synr	This paper	NA
UAS-mCherry RNAi	Bloomington Drosophila Stock Center	35785
UAS-Debcl RNAi	Bloomington Drosophila Stock Center	27083
UAS-Debcl RNAi-2	Vienna Drosophila Resource Center	106669
UAS-Buffy RNAi	Bloomington Drosophila Stock Center	29608
UAS-Dcp1 RNAi	Bloomington Drosophila Stock Center	28909
UAS-Dcp1 RNAi-2	Bloomington Drosophila Stock Center	38315
Nubbin-gal4; UAS-synr, UAS-GC3Ai	This paper	NA
UAS-luciferase RNAi	Bloomington Drosophila Stock Center	31603
act-Atg8a-mCherry	Eric Baehrecke	NA
UAS-Atg2 RNAi	Bloomington Drosophila Stock Center	27706
UAS-Atg8a RNAi	Bloomington Drosophila Stock Center	28989
UAS-YFP-Rab27	Bloomington Drosophila Stock Center	24769
UAS-Atg1 RNAi	Bloomington Drosophila Stock Center	26731
UAS-Atg5 RNAi	Bloomington Drosophila Stock Center	27551
UAS-Atg9 RNAi	Bloomington Drosophila Stock Center	28055
UAS-Atg12 RNAi	Bloomington Drosophila Stock Center	27552
UAS-Atg18 RNAi	Bloomington Drosophila Stock Center	28061
Nubbin-gal4	Bloomington Drosophila Stock Center	25754
UAS-rpr	Fly ORF	2188
Nub-gal4, UAS-GFP; UAS-rpr	This paper	NA
vg-gal4, UAS-GFP	This paper	NA
vg-gal4, UAS-GFP; UAS-rpr	This paper	NA
UAS-p53	FlyORF	F000091
Nub-gal4, UAS-GFP; UAS-p53	This paper	NA
UAS-synr RNAi	This paper	NA
UAS-synr RNAi 2	This paper	NA
Nubbin-gal4; UAS-p53, UAS-GC3Ai	This paper	NA
5966GS-gal4	Heinrich Jasper	NA
5966GS-gal4; UAS-GC3Ai	This paper	NA
Myo1d-gal4	DGRC	112001
CG14044MI09290	Bloomington Drosophila Stock Center	50506
synr-/-	This paper(outcrossed 50506 with Or)	NA
w1118	Erina Kuranaga	NA
Oregon R	Bloomington Drosophila Stock Center	4269

## Sheet: legend
This is a stock list of flies used in this study
