# Supplementary material for: Evidence for existence of an apoptosis‐inducing BH3‐only protein, sayonara, in Drosophila
Source: EMBO J. 2023 Feb 2;42(8):e110454. doi: 10.15252/embj.2021110454 (PMC10107002; doi:10.15252/embj.2021110454)
Supplement: Supplementary file 3 — Source Data for Expanded View [file EMBJ-42-e110454-s005.zip]

Archive with 122 entries (101 files):
- FigEV/
- FigEV/FigEV1/
- FigEV/.DS_Store
- __MACOSX/FigEV/._.DS_Store
- FigEV/FigEV2/
- FigEV/FigEV3/
- FigEV/FigEV4/
- FigEV/FigEV1/synr BH3AA/
- __MACOSX/FigEV/FigEV1/._synr BH3AA
- FigEV/FigEV1/GFP/
- FigEV/FigEV1/.DS_Store
- __MACOSX/FigEV/FigEV1/._.DS_Store
- FigEV/FigEV1/synr WT/
- FigEV/FigEV1/synr +öBH3/
- __MACOSX/FigEV/FigEV1/._synr +öBH3
- FigEV/FigEV2/.DS_Store
- __MACOSX/FigEV/FigEV2/._.DS_Store
- FigEV/FigEV2/FigB/
- FigEV/FigEV2/FigA/
- FigEV/FigEV2/FigD/
- FigEV/FigEV2/FigE/
- FigEV/FigEV2/FigF/
- FigEV/FigEV2/FigG/
- FigEV/FigEV3/FigE/
- FigEV/FigEV3/.DS_Store
- __MACOSX/FigEV/FigEV3/._.DS_Store
- FigEV/FigEV3/FigA/
- FigEV/FigEV4/.DS_Store
- __MACOSX/FigEV/FigEV4/._.DS_Store
- FigEV/FigEV4/FigE/
- FigEV/FigEV4/FigC/
- FigEV/FigEV1/synr BH3AA/BH3 AA-Orthogonal Projection-04_c2+3.tif
- FigEV/FigEV1/synr BH3AA/BH3 AA-Orthogonal Projection-04_c1.tif
- FigEV/FigEV1/synr BH3AA/Experiment-7712-Orthogonal Projection-12_c2+3.tif
- FigEV/FigEV1/synr BH3AA/Experiment-7712-Orthogonal Projection-12_c1.tif
- FigEV/FigEV1/GFP/UAS-GFP-Orthogonal Projection-06_c2+3.tif
- FigEV/FigEV1/GFP/UAS-GFP-Orthogonal Projection-06_c1.tif
- FigEV/FigEV1/synr WT/WT-Orthogonal Projection-07_c2+3.tif
- FigEV/FigEV1/synr WT/WT-Orthogonal Projection-07_c1.tif
- FigEV/FigEV1/synr WT/Experiment-7701-Orthogonal Projection-WT09_c2+3.tif
- FigEV/FigEV1/synr WT/Experiment-7701-Orthogonal Projection-WT09_c1.tif
- FigEV/FigEV1/synr +öBH3/delta BH#-Orthogonal Projection-05_c2+3.tif
- FigEV/FigEV1/synr +öBH3/delta BH#-Orthogonal Projection-05_c1.tif
- FigEV/FigEV1/synr +öBH3/dBH3Experiment-7716-Orthogonal Projection-13_c2+3.tif
- FigEV/FigEV1/synr +öBH3/dBH3Experiment-7716-Orthogonal Projection-13_c1.tif
- FigEV/FigEV2/FigB/atg1 Captured 12.jp2
- __MACOSX/FigEV/FigEV2/FigB/._atg1 Captured 12.jp2
- FigEV/FigEV2/FigB/atg5 Captured 6.jp2
- __MACOSX/FigEV/FigEV2/FigB/._atg5 Captured 6.jp2
- FigEV/FigEV2/FigB/atg9 Captured 16.jp2
- __MACOSX/FigEV/FigEV2/FigB/._atg9 Captured 16.jp2
- FigEV/FigEV2/FigB/atg12 Captured 8.jp2
- __MACOSX/FigEV/FigEV2/FigB/._atg12 Captured 8.jp2
- FigEV/FigEV2/FigB/atg18Captured 10.jp2
- __MACOSX/FigEV/FigEV2/FigB/._atg18Captured 10.jp2
- FigEV/FigEV2/FigB/mcherry-2.jp2
- __MACOSX/FigEV/FigEV2/FigB/._mcherry-2.jp2
- FigEV/FigEV2/FigA/.DS_Store
- __MACOSX/FigEV/FigEV2/FigA/._.DS_Store
- FigEV/FigEV2/FigA/salivary gland/
- FigEV/FigEV2/FigA/wing disc/
- FigEV/FigEV2/FigD/+-PI.tif
- __MACOSX/FigEV/FigEV2/FigD/._+-PI.tif
- FigEV/FigEV2/FigD/Atg2 RNAi-PI.tif
- __MACOSX/FigEV/FigEV2/FigD/._Atg2 RNAi-PI.tif
- FigEV/FigEV2/FigD/Atg2 RNAi-merge.tif
- __MACOSX/FigEV/FigEV2/FigD/._Atg2 RNAi-merge.tif
- FigEV/FigEV2/FigD/.DS_Store
- __MACOSX/FigEV/FigEV2/FigD/._.DS_Store
- FigEV/FigEV2/FigD/+-merge.tif
- __MACOSX/FigEV/FigEV2/FigD/._+-merge.tif
- FigEV/FigEV2/FigE/rpr-GFP.tif
- __MACOSX/FigEV/FigEV2/FigE/._rpr-GFP.tif
- FigEV/FigEV2/FigE/+-GFP.tif
- FigEV/FigEV2/FigE/rpr-lysotracker.tif
- __MACOSX/FigEV/FigEV2/FigE/._rpr-lysotracker.tif
- FigEV/FigEV2/FigE/.DS_Store
- __MACOSX/FigEV/FigEV2/FigE/._.DS_Store
- FigEV/FigEV2/FigE/+-lysotracker.tif
- __MACOSX/FigEV/FigEV2/FigE/._+-lysotracker.tif
- FigEV/FigEV2/FigF/.DS_Store
- __MACOSX/FigEV/FigEV2/FigF/._.DS_Store
- FigEV/FigEV2/FigF/rpr-mCherry atg8a.tif
- __MACOSX/FigEV/FigEV2/FigF/._rpr-mCherry atg8a.tif
- FigEV/FigEV2/FigF/magnified.tif
- __MACOSX/FigEV/FigEV2/FigF/._magnified.tif
- FigEV/FigEV2/FigG/1.jpg
- FigEV/FigEV2/FigG/2.jpg
- FigEV/FigEV2/FigG/3.jpg
- FigEV/FigEV2/FigG/0.jpg
- FigEV/FigEV2/FigG/.DS_Store
- __MACOSX/FigEV/FigEV2/FigG/._.DS_Store
- FigEV/FigEV3/FigE/invert.tif
- __MACOSX/FigEV/FigEV3/FigE/._invert.tif
- FigEV/FigEV3/FigA/+.tif
- __MACOSX/FigEV/FigEV3/FigA/._+.tif
- FigEV/FigEV3/FigA/synr RNAi.tif
- FigEV/FigEV3/FigA/.DS_Store
- __MACOSX/FigEV/FigEV3/FigA/._.DS_Store
- FigEV/FigEV4/FigE/dborg0-3 800.tif
- __MACOSX/FigEV/FigEV4/FigE/._dborg0-3 800.tif
- FigEV/FigEV4/FigE/dborg0-3 700.tif
- __MACOSX/FigEV/FigEV4/FigE/._dborg0-3 700.tif
- FigEV/FigEV4/FigC/1_2-debcl.tif
- __MACOSX/FigEV/FigEV4/FigC/._1_2-debcl.tif
- FigEV/FigEV4/FigC/1_2-gst.tif
- __MACOSX/FigEV/FigEV4/FigC/._1_2-gst.tif
- FigEV/FigEV4/FigC/.DS_Store
- __MACOSX/FigEV/FigEV4/FigC/._.DS_Store
- FigEV/FigEV2/FigA/salivary gland/rab27.tif
- FigEV/FigEV2/FigA/salivary gland/merge.tif
- FigEV/FigEV2/FigA/salivary gland/.DS_Store
- __MACOSX/FigEV/FigEV2/FigA/salivary gland/._.DS_Store
- FigEV/FigEV2/FigA/salivary gland/synr HA.tif
- __MACOSX/FigEV/FigEV2/FigA/salivary gland/._synr HA.tif
- FigEV/FigEV2/FigA/wing disc/rab27.tif
- FigEV/FigEV2/FigA/wing disc/merge.tif
- FigEV/FigEV2/FigA/wing disc/.DS_Store
- __MACOSX/FigEV/FigEV2/FigA/wing disc/._.DS_Store
- FigEV/FigEV2/FigA/wing disc/synr HA.tif
- __MACOSX/FigEV/FigEV2/FigA/wing disc/._synr HA.tif
- EMBJ_2536_source data.xlsx
