# Supplementary material for: Evidence for existence of an apoptosis‐inducing BH3‐only protein, sayonara, in Drosophila
Source: EMBO J. 2023 Feb 2;42(8):e110454. doi: 10.15252/embj.2021110454 (PMC10107002; doi:10.15252/embj.2021110454)
Supplement: Supplementary file 3 — Source Data for Expanded View [file EMBJ-42-e110454-s005.zip › EMBJ_2536_source data.xlsx]

## Sheet: Fig1-D
	Relative wing size
	+	synr WT	synr ΔBH3			Dunnett's multiple comparisons test	Mean Diff.	95.00% CI of diff.	Significant?	Summary	Adjusted P Value	A-?
1	1.05171	0.819151	1.01786
2	0.981307	0.815633	1.03282			+ vs. synr WT	0.1892	0.1733 to 0.2051	Yes	****	0.0001	B
3	1.01046	0.813992	0.945046			+ vs. synr ΔBH3	-0.01298	-0.02997 to 0.004012	No	ns	0.1581	C
4	1.04456	0.795507	1.06315
5	0.984758	0.809579	1.0428
6	1.01639	0.777661	1.02756			Test details	Mean 1	Mean 2	Mean Diff.	SE of diff.	n1	n2	q	DF
7	0.972313	0.822791	1.04074
8	0.968802	0.846092	1.0083			+ vs. synr WT	1	0.8108	0.1892	0.007106	55	33	26.62	112
9	0.97267	0.778623	1.02757			+ vs. synr ΔBH3	1	1.013	-0.01298	0.007584	55	27	1.711	112
10	0.958019	0.901057	1.03463
11	0.967873	0.770275	1.0022
12	0.986157	0.796079	0.997677
13	1.01736	0.849267	1.0418
14	1.03045	0.859324	1.02471
15	0.948063	0.82567	1.05299
16	1.03466	0.814342	0.969393
17	1.02314	0.772663	1.01651
18	0.984899	0.785612	0.979649
19	1.02285	0.857884	0.923434
20	1.01518	0.795964	0.980839
21	1.0301	0.862795	1.05333
22	1.04677	0.78691	1.0024
23	0.946005	0.796348	1.02496
24	0.940233	0.753492	1.01139
25	0.980163	0.861665	0.995808
26	1.02759	0.843018	1.01717
27	1.03751	0.808611	1.01568
28	1.02646	0.789359
29	0.963171	0.755241
30	1.01582	0.789406
31	0.945178	0.792392
32	1.01887	0.816447
33	0.946548	0.794155
34	1.01847
35	1.04013
36	0.98814
37	0.979158
38	0.998092
39	1.04656
40	1.01022
41	1.00516
42	0.957739
43	0.981947
44	0.993532
45	1.00557
46	0.966175
47	0.997885
48	1.01858
49	0.977822
50	1.0147
51	1.03488
52	1.05081
53	0.995352
54	1.0151
55	0.987926
Average	1	0.810818	1.01298

## Sheet: Fig1-I
	% area with GC3Ai
	+	synr WT	synr ΔBH3
1	0.805	2.046	1.818			Dunnett's multiple comparisons test	Mean Diff.	95.00% CI of diff.	Significant?	Summary	Adjusted P Value	A-?
2	0.376	1.742	0.605
3	0.495	0.775	0.949			+ vs. synr WT	-0.6309	-1.047 to -0.2151	Yes	**	0.0025	B
4	0.919	0.401	0.751			+ vs. synr ΔBH3	-0.02931	-0.4527 to 0.3941	No	ns	0.9816	C
5	0.544	1.232	0.927
6	0.52	0.908	0.386
7	0.75	1.502	0.237			Test details	Mean 1	Mean 2	Mean Diff.	SE of diff.	n1	n2	q	DF
8	0.525	1.345	0.46
9	0.94	0.871	1.053			+ vs. synr WT	0.673	1.304	-0.6309	0.1808	13	14	3.489	37
10	0.914	2.423	0.038			+ vs. synr ΔBH3	0.673	0.7023	-0.02931	0.1841	13	13	0.1592	37
11	0.644	0.894	0.635
12	0.841	0.893	0.658
13	0.476	2.437	0.613
14		0.786
Average	0.673	1.30393	0.702308

## Sheet: Fig1-K
	Relative wing size
	+	synr Δccd1	synr Δccd2	synr Δccd1-2
1	1.00939	0.969101	1.00873	1.03691			Dunnett's multiple comparisons test	Mean Diff.	95.00% CI of diff.	Significant?	Summary	Adjusted P Value	A-?
2	0.917921	1.03342	0.952721	0.991696
3	0.96966	0.996165	1.02782	0.999251			+ vs. synr Δccd1	0.01198	-0.006818 to 0.03079	No	ns	0.2996	B
4	0.981362	0.951185	1.03409	0.988233			+ vs. synr Δccd2	-0.004807	-0.02387 to 0.01425	No	ns	0.8783	C
5	1.04438	0.954634	0.97262	0.983639			+ vs. synr Δccd1-2	-0.002449	-0.02671 to 0.02182	No	ns	0.9903	D
6	0.989783	0.999377	1.01479	0.984728
7	0.966616	1.00535	0.977857	1.04321
8	1.01193	1.02944	0.986725	0.993986			Test details	Mean 1	Mean 2	Mean Diff.	SE of diff.	n1	n2	q	DF
9	1.02594	1.00668	0.985105	1.01019
10	1.06176	0.973137	0.995341	0.998287			+ vs. synr Δccd1	1	0.988	0.01198	0.007866	36	23	1.524	88
11	1.00084	1.03969	0.982731	0.996807			+ vs. synr Δccd2	1	1.005	-0.004807	0.007974	36	22	0.6028	88
12	1.06033	1.00026	0.995816				+ vs. synr Δccd1-2	1	1.002	-0.002449	0.01015	36	11	0.2412	88
13	1.03232	1.02138	1.02605
14	0.987982	1.02884	1.01956
15	0.973626	0.949328	1.01264
16	0.969995	0.987255	1.01644
17	1.00114	0.990956	1.04472
18	0.985594	0.976167	1.00819
19	1.01165	0.946339	1.01464
20	1.01322	0.960192	1.03085
21	1.02366	0.959578	0.986222
22	1.03127	0.96635	1.01208
23	0.98287	0.979533
24	0.971433
25	1.06414
26	0.966727
27	1.04373
28	0.973668
29	0.949579
30	1.02502
31	0.951604
32	0.97829
33	0.971503
34	1.04123
35	0.985747
36	1.02409
Average	1	0.988016	1.00481	1.00245

## Sheet: Fig1-M
	% area with GC3Ai
	+	synr WT	synr BH3AA	synr ccdAA
1	0.979789	0.85153	0.985913	0.974002
2	1.0041	0.881459	0.934429	1.03331			Dunnett's multiple comparisons test	Mean Diff.	95.00% CI of diff.	Significant?	Summary	Adjusted P Value	B-?
3	0.984321	0.861813	0.962246	0.988953
4	0.996161	0.846967	0.993526	0.959793			nub>synr WT vs. nub>+	-0.1443	-0.162 to -0.1266	Yes	****	0.0001	A
5	1.02701	0.869068	0.977231	0.967445			nub>synr WT vs. nub>synr BH3AA	-0.1082	-0.1274 to -0.08907	Yes	****	0.0001	C
6	0.957084	0.859548	1.0019	0.948709			nub>synr WT vs. nub>synr ccdAA	-0.13	-0.1501 to -0.1098	Yes	****	0.0001	D
7	0.990805	0.906086	0.970535	0.957116
8	1.00892	0.799884	1.0059	0.974066
9	1.06832	0.819548	0.961865	0.945182			Test details	Mean 1	Mean 2	Mean Diff.	SE of diff.	n1	n2	q	DF
10	0.983373	0.811077	0.981007	0.997098
11	1.01573	0.856433	0.911581	0.961196			nub>synr WT vs. nub>+	0.8557	1	-0.1443	0.007464	20	74	19.33	162
12	1.05006	0.83477	0.946486	0.953727			nub>synr WT vs. nub>synr BH3AA	0.8557	0.9639	-0.1082	0.008078	20	41	13.4	162
13	1.01172	0.885069	0.972863	0.993004			nub>synr WT vs. nub>synr ccdAA	0.8557	0.9857	-0.13	0.008494	20	31	15.3	162
14	0.9226	0.832626	0.979381	0.932905
15	0.965244	0.91713	0.917511	0.958587
16	0.982463	0.847116	1.01378	0.989302
17	1.0264	0.870556	0.972848	0.962655
18	1.0173	0.906929	0.915473	0.958055			ANOVA summary
19	1.03235	0.833909	0.972583	0.975027			F	128
20	1.01647	0.822837	0.959754	0.980294			P value	<0.0001
21	1.02008		0.988215	0.995714			P value summary	****
22	0.980944		0.996164	0.990422			Significant diff. among means (P < 0.05)?	Yes
23	0.995341		0.939729	1.03777			R square	0.7033
24	0.963406		0.975684	0.98784
25	1.03971		1.00759	1.03998
26	0.994715		0.968755	0.979659
27	0.994893		0.981031	1.00109
28	0.978905		0.956641	1.05701
29	0.991917		1.00263	1.01884
30	0.995087		1.00897	1.01851
31	0.983753		0.978036	1.01918
32	0.990943		0.904187
33	1.00914		0.915082
34	1.02094		0.980481
35	0.972747		0.906375
36	1.0235		0.982499
37	1.01081		0.926907
38	1.03059		0.940362
39	1.01993		0.930225
40	0.979804		0.96503
41	0.98721		0.930403
42	0.998129
43	0.987088
44	0.990189
45	1.01732
46	0.996132
47	1.03762
48	0.982587
49	0.999227
50	0.998835
51	1.02846
52	0.946346
53	0.986667
54	1.0068
55	0.999206
56	0.981272
57	1.02321
58	1.02394
59	0.994146
60	0.963944
61	1.04465
62	1.00764
63	0.967247
64	0.99474
65	1.04736
66	1.00943
67	0.991412
68	1.02991
69	0.954143
70	0.994418
71	0.927754
72	0.984408
73	1.03732
74	1.02384
Average	1	0.855718	0.963946	0.985692

## Sheet: Fig2-E
	Relative wing size
	mCerry RNAi	Debcl RNAi	Debcl RNAi-2	Buffy RNAi	Dcp-1 RNAi	Dcp-1 RNAi-2			Dunnett's multiple comparisons test	Mean Diff.	95.00% CI of diff.	Significant?	Summary	Adjusted P Value	A-?
1	1.18804	1.68006	1.50233	1.73982	1.69523	1.30159
2	1.42064	1.68937	1.67598	1.62652	1.74933	1.15491			mCherry RNAi vs. Debcl RNAi	-0.6109	-0.7911 to -0.4306	Yes	****	0.0001	B	Debcl RNAi
3	0.58075	1.60838	1.56734	1.61591	1.70574	1.49337			mCherry RNAi vs. Debcl RNAi-2	-0.5324	-0.7186 to -0.3461	Yes	****	0.0001	C	Debcl RNAi-2
4	0.294127	1.70553	1.6146	1.62007	1.75752	1.50442			mCherry RNAi vs. buffy RNAi	-0.6871	-0.8623 to -0.5119	Yes	****	0.0001	D	buffy RNAi
5	0.263279	1.78712	1.59001	1.66589	1.76489	1.40224			mCherry RNAi vs. Dcp-1 RNAi	-0.7287	-0.8996 to -0.5577	Yes	****	0.0001	E	Dcp-1 RNAi
6	0.366873	1.77762	1.49694	1.65314	1.69898	1.44926			mCherry RNAi vs. Dcp-1 RNAi-2	-0.3888	-0.5579 to -0.2198	Yes	****	0.0001	F	Dcp-1 RNAi-2
7	0.410898	1.68414	1.50812	1.77653	1.71651	1.42472
8	0.41668	1.6108	1.3505	1.6012	1.76926	1.44174
9	1.46898	1.54303	1.49427	1.75785	1.75073	1.33806			Test details	Mean 1	Mean 2	Mean Diff.	SE of diff.	n1	n2	q	DF
10	1.35339	1.07354	1.56641	1.66599	1.70756	1.41012
11	0.795136	1.69263	1.55289	1.70264	1.72245	1.32305			mCherry RNAi vs. Debcl RNAi	1	1.611	-0.6109	0.0708	26	19	8.628	124
12	0.586212	1.76332	1.476	1.72142	1.77443	1.36093			mCherry RNAi vs. Debcl RNAi-2	1	1.532	-0.5324	0.07317	26	17	7.276	124
13	0.601591	1.78229	1.59831	1.74755	1.77206	1.52208			mCherry RNAi vs. buffy RNAi	1	1.687	-0.6871	0.06882	26	21	9.984	124
14	1.45208	1.48216	1.60071	1.82108	1.70713	1.40965			mCherry RNAi vs. Dcp-1 RNAi	1	1.729	-0.7287	0.06715	26	23	10.85	124
15	1.30134	1.79375	1.57193	1.6252	1.699	0.698989			mCherry RNAi vs. Dcp-1 RNAi-2	1	1.389	-0.3888	0.0664	26	24	5.856	124
16	1.37692	1.68299	1.29339	1.75587	1.73367	1.51084
17	1.3765	0.819483	1.5907	1.60827	1.72134	1.31549
18	1.06897	1.63665		1.69842	1.66859	1.39257
19	1.37712	1.79332		1.65172	1.73584	1.4067
20	1.35085			1.70148	1.68204	1.45285
21	0.63964			1.67271	1.75438	1.49686
22	0.877937				1.69571	1.47118
23	1.39107				1.77715	1.4966
24	1.34007					1.55408
25	1.39396
26	1.30695
Average	1	1.61085	1.53238	1.68711	1.72868	1.38884

## Sheet: Fig2K
							Repeated measures ANOVA
	GST	Synr WT	Synr ΔBH3	Synr Δccd			Dunnett's multiple comparisons test	Mean Diff.	95.00% CI of diff.	Significant?	Summary	Adjusted P Value	B-?
1	0.111411	1	1.6396	1.87406
2	0.0952845	1	1.60918	1.9684			synr WT vs. GST	0.902	0.859 to 0.945	Yes	***	0.0001	A
3	0.0872851	1	1.39624	0.556598			synr WT vs. synr ΔBH3	-0.5483	-1.013 to -0.08402	Yes	*	0.0363	C
Average	0.0979934	1	1.54834	1.46635			synr WT vs. synr Δccd	-0.4664	-3.23 to 2.298	No	ns	0.6742	D
							Test details	Mean 1	Mean 2	Mean Diff.	SE of diff.	n1	n2	q	DF
							synr WT vs. GST	1	0.09799	0.902	0.007095	3	3	127.1	2
							synr WT vs. synr ΔBH3	1	1.548	-0.5483	0.07656	3	3	7.163	2
							synr WT vs. synr Δccd	1	1.466	-0.4664	0.4557	3	3	1.023	2

## Sheet: Fig2M
	GST	Synr WT	Synr ΔBH3	Synr Δccd
	0.296507	1	4.53616	0.83073			Repeated measures ANOVA
	0.344993	1	2.76892	0.931566			Dunnett's multiple comparisons test	Mean Diff.	95.00% CI of diff.	Significant?	Summary	Adjusted P Value	B-?
	0.203565	1	4.43674	3.10109
	0.165178	1	4.92268	3.23606			synr WT vs. GST	0.8244	0.6421 to 1.007	Yes	****	0.0001	A	GST
	0.00929401	1	1.37531	0.160502			synr WT vs. synr ΔBH3	-2.093	-4.566 to 0.38	No	ns	0.0874	C	synr ΔBH3
	0.0338148	1	0.518784	0.190329			synr WT vs. synr Δccd	-0.4084	-2.291 to 1.475	No	ns	0.8195	D	synr Δccd
Average	0.175559	1	3.0931	1.40838
							Test details	Mean 1	Mean 2	Mean Diff.	SE of diff.	n1	n2	q	DF
							synr WT vs. GST	1	0.1756	0.8244	0.05537	6	6	14.89	5
							synr WT vs. synr ΔBH3	1	3.093	-2.093	0.751	6	6	2.787	5
							synr WT vs. synr Δccd	1	1.408	-0.4084	0.5718	6	6	0.7142	5

## Sheet: Fig3I
	Relative wing size								Dunnett's multiple comparisons test	Mean Diff.	95.00% CI of diff.	Significant?	Summary	Adjusted P Value	A-?
	+	synr RNAi	Debcl RNAi	Dcp-1 RNAi	Atg2 RNAi	Atg8a RNAi
1	35.992	0.855	13.365	20.361	6.772	24.111			w- vs. synr RNAi	32.52	27.92 to 37.12	Yes	****	0.0001	B
2	29.756	0.826	7.552	15.362	8.325	19.27			w- vs. debcl RNAi	24.78	20.39 to 29.17	Yes	****	0.0001	C
3	37.94	1.381	1.988	20.22	11.101	21.997			w- vs. dcp1 RNAi	13.6	9.118 to 18.09	Yes	****	0.0001	D
4	36.543	0.806	8.641	28.002	7.038	15.29			w- vs. atg2 RNAi	24.94	20.34 to 29.54	Yes	****	0.0001	E
5	42.084	0.626	8.646	14.211	6.455	22.184			w- vs. atg8a RNAi	12.91	8.607 to 17.21	Yes	****	0.0001	F
6	39.023	1.321	12.533	21.327	9.292	23.877
7	23.263	1.788	4.562	28.097	10.093	16.291
8	34.718	1.372	7.609	17.922	10.158	17.935			Test details	Mean 1	Mean 2	Mean Diff.	SE of diff.	n1	n2	q	DF
9	38.505	0.801	15.233	16.827	10.002	22.194
10	17.833	1.265	5.594	22.435	7.654	17.644			w- vs. synr RNAi	33.63	1.104	32.52	1.783	12	10	18.24	62
11	34.95		12.205	15.486		25.598			w- vs. debcl RNAi	33.63	8.846	24.78	1.7	12	12	14.58	62
12	32.902		8.222			22.715			w- vs. dcp1 RNAi	33.63	20.02	13.6	1.738	12	11	7.826	62
13						20.214			w- vs. atg2 RNAi	33.63	8.689	24.94	1.783	12	10	13.99	62
Average	33.6258	1.1041	8.84583	20.0227	8.689	20.7169			w- vs. atg8a RNAi	33.63	20.72	12.91	1.667	12	13	7.744	62

## Sheet: FigEV2C
	Relative wing size
	mCerry RNAi	Atg2 RNAi	Atg8a RNAi	Atg1 RNAi	Atg5 RNAi	Atg9 RNAi	Atg12 RNAi	Atg18 RNAi		Dunnett's multiple comparisons test	Mean Diff.	95.00% CI of diff.	Significant?	Summary	Adjusted P Value	B-?
1	1.34051	1.90346	1.77644	1.70845	1.73308	1.98476	1.81512	2.01724
2	1.35259	1.85881	1.64411	1.92794	1.91715	1.97481	1.88307	2.02196		mcherry RNAi vs. w-	-214398	-329207 to -99589	Yes	****	0.0001	A	w-
3	1.44276	1.69878	1.88894	1.78865	1.77641	2.00821	1.65962	1.98341		mcherry RNAi vs. Atg2 RNAi	-658273	-750739 to -565808	Yes	****	0.0001	C	Atg2 RNAi
4	1.41177	1.82148	1.86277	1.63578	1.85658	1.83481	1.92699	1.96823		mcherry RNAi vs. Atg8a RNAi	-580659	-681715 to -479603	Yes	****	0.0001	D	Atg8a RNAi
5	0.498237	1.90859	1.86198	1.62288	1.68138	1.68794	1.90212	1.89747		mcherry RNAi vs. Atg1 RNAi	-564387	-669051 to -459723	Yes	****	0.0001	E	Atg1 RNAi
6	0.408251	1.88096	1.68907	1.79106	1.71833	1.8966	1.81319	1.86857		mcherry RNAi vs. Atg5 RNAi	-588917	-680489 to -497345	Yes	****	0.0001	F	Atg5 RNAi
7	0.455531	1.86853	1.64467	1.6032	1.71188	1.96346	1.77509	1.95719		mcherry RNAi vs. Atg9 RNAi	-646750	-737487 to -556012	Yes	****	0.0001	G	Atg9 RNAi
8	0.959456	1.86853	1.76665	1.86966	1.90731	1.85874	1.90007	1.81908		mcherry RNAi vs. Atg12 RNAi	-619769	-716538 to -523000	Yes	****	0.0001	H	Atg12 RNAi
9	1.4092	1.74244	1.80151	1.66612	1.8056	1.8401	1.85755	1.90718		mcherry RNAi vs. Atg18 RNAi	-691164	-786730 to -595598	Yes	****	0.0001	I	Atg18 RNAi
10	0.678251	1.84239	1.83946	1.7154	1.81954	1.90383	1.75249	1.888
11	0.618079	1.93948	1.79207	1.82389	1.73515	1.7111	1.86403	2.00449
12	1.41673	1.95824	1.75003	1.84013	1.76858	1.66353	1.93362	1.91291		Test details	Mean 1	Mean 2	Mean Diff.	SE of diff.	n1	n2	q	DF
13	1.35989	2.00647	1.587	1.68613	1.90005	2.00095	1.75961	1.94274
14	1.14284	1.85289	1.90628	1.84086	1.75591	1.99613	1.86098	1.91527		mcherry RNAi vs. w-	741512	955910	-214398	42868	25	12	5.001	183
15	0.632858	1.97038	1.88184	1.81186	1.86864	1.70044	1.8249	2.05039		mcherry RNAi vs. Atg2 RNAi	741512	1399785	-658273	34525	25	25	19.07	183
16	0.526679	1.89203	1.83747	1.84605	1.7964	1.86744	1.8755	1.61933		mcherry RNAi vs. Atg8a RNAi	741512	1322171	-580659	37733	25	18	15.39	183
17	0.749127	2.07706	1.72043		1.74773	1.98712	1.8099	1.9835		mcherry RNAi vs. Atg1 RNAi	741512	1305899	-564387	39080	25	16	14.44	183
18	0.7524	2.02075	1.84462		1.76036	1.90177	1.80693	1.91231		mcherry RNAi vs. Atg5 RNAi	741512	1330429	-588917	34192	25	26	17.22	183
19	1.17244	1.81695			1.8037	1.89932	1.85405	1.94518		mcherry RNAi vs. Atg9 RNAi	741512	1388261	-646750	33880	25	27	19.09	183
20	1.4352	1.8263			1.71173	1.85602	1.77357	2.03101		mcherry RNAi vs. Atg12 RNAi	741512	1361281	-619769	36132	25	21	17.15	183
21	1.0564	1.87835			1.72465	1.74746	1.90379	1.99026		mcherry RNAi vs. Atg18 RNAi	741512	1432676	-691164	35683	25	22	19.37	183
22	1.36145	1.94607			1.80383	1.80446		1.8705
23	0.708165	1.78965			1.71401	1.81428
24	0.803567	1.97315			1.90863	1.98413
25	1.30764	1.85189			1.78578	1.72155
26					1.93706	1.99515
27						1.9454
Average	1	1.88774	1.78307	1.76113	1.79421	1.8722	1.83582	1.9321

## Sheet: FigEV2G
		phenotype class					sum
		0	1	2	3	4
	+	0	24	86	82	2	194
	mCherry RNAi	27	28	67	66	2	190
	RFP	1	27	218	35	0	281
	Atg2 RNAi	174	77	181	3	0	435
	Atg8a RNAi	111	23	71	6	0	211
	Dcp-1 RNAi	294	91	133	3	0	521

[truncated: 8 more sheets: FigEV2H, Fig4B, Fig4C, Fig4D, Fig4E, FigEV3B, FigEV3F, FigEV4D,F]
