# Supplementary material for: Evidence for existence of an apoptosis‐inducing BH3‐only protein, sayonara, in Drosophila
Source: EMBO J. 2023 Feb 2;42(8):e110454. doi: 10.15252/embj.2021110454 (PMC10107002; doi:10.15252/embj.2021110454)
Supplement: Supplementary file 5 — Source Data for Figure 1 [file EMBJ-42-e110454-s003.zip]

Archive with 56 entries (42 files):
- Fig1/
- Fig1/.DS_Store
- __MACOSX/Fig1/._.DS_Store
- Fig1/Fig1-E/
- Fig1/Fig1-H/
- Fig1/Fig1-E/.DS_Store
- __MACOSX/Fig1/Fig1-E/._.DS_Store
- Fig1/Fig1-E/Dcp-1 staining/
- Fig1/Fig1-E/tunel/
- Fig1/Fig1-E/pupae/
- Fig1/Fig1-E/adult wing/
- Fig1/Fig1-H/.DS_Store
- __MACOSX/Fig1/Fig1-H/._.DS_Store
- Fig1/Fig1-H/+/
- Fig1/Fig1-H/synr WT/
- Fig1/Fig1-H/synr +öBH3/
- Fig1/Fig1-E/Dcp-1 staining/+/
- Fig1/Fig1-E/Dcp-1 staining/.DS_Store
- __MACOSX/Fig1/Fig1-E/Dcp-1 staining/._.DS_Store
- Fig1/Fig1-E/Dcp-1 staining/CG14044/
- Fig1/Fig1-E/tunel/CG14044/
- Fig1/Fig1-E/tunel/.DS_Store
- __MACOSX/Fig1/Fig1-E/tunel/._.DS_Store
- Fig1/Fig1-E/tunel/+/
- Fig1/Fig1-E/pupae/CG14044.tif
- Fig1/Fig1-E/pupae/.DS_Store
- __MACOSX/Fig1/Fig1-E/pupae/._.DS_Store
- Fig1/Fig1-E/pupae/+.tif
- Fig1/Fig1-E/adult wing/.DS_Store
- __MACOSX/Fig1/Fig1-E/adult wing/._.DS_Store
- Fig1/Fig1-E/adult wing/+.tif
- Fig1/Fig1-E/adult wing/CG14044.tif
- Fig1/Fig1-H/+/14-Orthogonal Projection-04_c2.tif
- __MACOSX/Fig1/Fig1-H/+/._14-Orthogonal Projection-04_c2.tif
- Fig1/Fig1-H/+/14-Orthogonal Projection-04_c1+2.tif
- __MACOSX/Fig1/Fig1-H/+/._14-Orthogonal Projection-04_c1+2.tif
- Fig1/Fig1-H/synr WT/7-Orthogonal Projection-02_c1+2.tif
- __MACOSX/Fig1/Fig1-H/synr WT/._7-Orthogonal Projection-02_c1+2.tif
- Fig1/Fig1-H/synr WT/7-Orthogonal Projection-02_c2.tif
- __MACOSX/Fig1/Fig1-H/synr WT/._7-Orthogonal Projection-02_c2.tif
- Fig1/Fig1-H/synr +öBH3/15-Orthogonal Projection-05_c1+2.tif
- __MACOSX/Fig1/Fig1-H/synr +öBH3/._15-Orthogonal Projection-05_c1+2.tif
- Fig1/Fig1-H/synr +öBH3/15-Orthogonal Projection-05_c2.tif
- __MACOSX/Fig1/Fig1-H/synr +öBH3/._15-Orthogonal Projection-05_c2.tif
- Fig1/Fig1-E/Dcp-1 staining/+/nub-GFP wing disc DCP1 1_c1.tif
- Fig1/Fig1-E/Dcp-1 staining/+/nub-GFP wing disc DCP1 1_c1+2+3.tif
- __MACOSX/Fig1/Fig1-E/Dcp-1 staining/+/._nub-GFP wing disc DCP1 1_c1+2+3.tif
- Fig1/Fig1-E/Dcp-1 staining/CG14044/nub-CG14044 wing disc DCP1 1_c1.tif
- Fig1/Fig1-E/Dcp-1 staining/CG14044/nub-CG14044 wing disc DCP1 1_c1+2+3.tif
- Fig1/Fig1-E/tunel/CG14044/CG14044-Orthogonal Projection-01_c1.tif
- Fig1/Fig1-E/tunel/CG14044/CG14044-Orthogonal Projection-01_c1+2+3.tif
- __MACOSX/Fig1/Fig1-E/tunel/CG14044/._CG14044-Orthogonal Projection-01_c1+2+3.tif
- Fig1/Fig1-E/tunel/+/4-Orthogonal Projection-03_c1.tif
- Fig1/Fig1-E/tunel/+/4-Orthogonal Projection-03_c1+2+3.tif
- __MACOSX/Fig1/Fig1-E/tunel/+/._4-Orthogonal Projection-03_c1+2+3.tif
- EMBJ_2536_source data.xlsx
