# Supplementary material for: Evidence for existence of an apoptosis‐inducing BH3‐only protein, sayonara, in Drosophila
Source: EMBO J. 2023 Feb 2;42(8):e110454. doi: 10.15252/embj.2021110454 (PMC10107002; doi:10.15252/embj.2021110454)
Supplement: Supplementary file 6 — Source Data for Figure 2 [file EMBJ-42-e110454-s001.zip]

Archive with 75 entries (63 files):
- Fig2/
- Fig2/.DS_Store
- __MACOSX/Fig2/._.DS_Store
- Fig2/FigF/
- Fig2/FigA-D/
- Fig2/FigO/
- Fig2/FigP/
- Fig2/FigG/
- Fig2/FigH/
- Fig2/FigI/
- Fig2/FigJ/
- Fig2/FigL/
- Fig2/FigQ/
- Fig2/FigR/
- Fig2/FigF/debcl-Orthogonal Projection-08_c1.tif
- __MACOSX/Fig2/FigF/._debcl-Orthogonal Projection-08_c1.tif
- Fig2/FigF/OR-2-Orthogonal Projection-07_c1.tif
- __MACOSX/Fig2/FigF/._OR-2-Orthogonal Projection-07_c1.tif
- Fig2/FigA-D/buffy 29608.tif
- __MACOSX/Fig2/FigA-D/._buffy 29608.tif
- Fig2/FigA-D/dcp1 28909.tif
- __MACOSX/Fig2/FigA-D/._dcp1 28909.tif
- Fig2/FigA-D/debcl27083.tif
- __MACOSX/Fig2/FigA-D/._debcl27083.tif
- Fig2/FigA-D/.DS_Store
- __MACOSX/Fig2/FigA-D/._.DS_Store
- Fig2/FigA-D/mcherry.tif
- __MACOSX/Fig2/FigA-D/._mcherry.tif
- Fig2/FigO/.DS_Store
- __MACOSX/Fig2/FigO/._.DS_Store
- Fig2/FigO/141,340.tif
- __MACOSX/Fig2/FigO/._141,340.tif
- Fig2/FigO/124.tif
- __MACOSX/Fig2/FigO/._124.tif
- Fig2/FigP/141.tif
- __MACOSX/Fig2/FigP/._141.tif
- Fig2/FigP/.DS_Store
- __MACOSX/Fig2/FigP/._.DS_Store
- Fig2/FigP/124.tif
- __MACOSX/Fig2/FigP/._124.tif
- Fig2/FigG/luciferase RNAi.tif
- __MACOSX/Fig2/FigG/._luciferase RNAi.tif
- Fig2/FigG/.DS_Store
- __MACOSX/Fig2/FigG/._.DS_Store
- Fig2/FigG/Debcl RNAi.tif
- __MACOSX/Fig2/FigG/._Debcl RNAi.tif
- Fig2/FigG/BuffyRNAi.tif
- __MACOSX/Fig2/FigG/._BuffyRNAi.tif
- Fig2/FigH/debcl-GST.tif
- __MACOSX/Fig2/FigH/._debcl-GST.tif
- Fig2/FigH/.DS_Store
- __MACOSX/Fig2/FigH/._.DS_Store
- Fig2/FigH/debcl-flag.tif
- __MACOSX/Fig2/FigH/._debcl-flag.tif
- Fig2/FigI/buffy-flag.tif
- __MACOSX/Fig2/FigI/._buffy-flag.tif
- Fig2/FigI/buffy-GST.tif
- __MACOSX/Fig2/FigI/._buffy-GST.tif
- Fig2/FigJ/debcl-flag.tif
- __MACOSX/Fig2/FigJ/._debcl-flag.tif
- Fig2/FigJ/debcl-GST.tif
- __MACOSX/Fig2/FigJ/._debcl-GST.tif
- Fig2/FigL/2-synr.tif
- __MACOSX/Fig2/FigL/._2-synr.tif
- Fig2/FigL/2-B.tif
- __MACOSX/Fig2/FigL/._2-B.tif
- Fig2/FigQ/2-D.tif
- __MACOSX/Fig2/FigQ/._2-D.tif
- Fig2/FigQ/2-B.tif
- __MACOSX/Fig2/FigQ/._2-B.tif
- Fig2/FigR/sequential IP 2-2-HApü«pé▌pâÆpéÜpâ+.tif
- __MACOSX/Fig2/FigR/._sequential IP 2-2-HApü«pé▌pâÆpéÜpâ+.tif
- Fig2/FigR/sequential IP 2-2-mycpü«pé▌pâÆpéÜpâ+.tif
- __MACOSX/Fig2/FigR/._sequential IP 2-2-mycpü«pé▌pâÆpéÜpâ+.tif
- EMBJ_2536_source data.xlsx
