# Supplementary material for: Evidence for existence of an apoptosis‐inducing BH3‐only protein, sayonara, in Drosophila
Source: EMBO J. 2023 Feb 2;42(8):e110454. doi: 10.15252/embj.2021110454 (PMC10107002; doi:10.15252/embj.2021110454)
Supplement: Supplementary file 7 — Source Data for Figure 3 [file EMBJ-42-e110454-s007.zip]

Archive with 107 entries (97 files):
- Fig3/
- Fig3/FigH/
- Fig3/FigJ/
- Fig3/.DS_Store
- __MACOSX/Fig3/._.DS_Store
- Fig3/FigA/
- Fig3/FigB/
- Fig3/FigC/
- Fig3/FigD-F/
- Fig3/FigG/
- Fig3/FigH/Atg8a RNAi-merge.tif
- Fig3/FigH/.DS_Store
- __MACOSX/Fig3/FigH/._.DS_Store
- Fig3/FigH/Atg2 RNAi-merge.tif
- __MACOSX/Fig3/FigH/._Atg2 RNAi-merge.tif
- Fig3/FigH/Dcp-1 RNAi-GC3Ai.tif
- __MACOSX/Fig3/FigH/._Dcp-1 RNAi-GC3Ai.tif
- Fig3/FigH/Dcp-1 RNAi-merge.tif
- Fig3/FigH/Atg8a RNAi-GC3Ai.tif
- __MACOSX/Fig3/FigH/._Atg8a RNAi-GC3Ai.tif
- Fig3/FigH/w--GC3Ai.tif
- __MACOSX/Fig3/FigH/._w--GC3Ai.tif
- Fig3/FigH/w--merge.tif
- Fig3/FigH/synr RNAi-GC3Ai.tif
- __MACOSX/Fig3/FigH/._synr RNAi-GC3Ai.tif
- Fig3/FigH/synr RNAi-merge.tif
- Fig3/FigH/Debcl RNAi-GC3Ai.tif
- __MACOSX/Fig3/FigH/._Debcl RNAi-GC3Ai.tif
- Fig3/FigH/Debcl RNAi-merge.tif
- Fig3/FigH/Atg2 RNAi-GC3Ai.tif
- __MACOSX/Fig3/FigH/._Atg2 RNAi-GC3Ai.tif
- Fig3/FigJ/.DS_Store
- __MACOSX/Fig3/FigJ/._.DS_Store
- Fig3/FigJ/Dcp-1 RNAi-GFP.tif
- __MACOSX/Fig3/FigJ/._Dcp-1 RNAi-GFP.tif
- Fig3/FigJ/w-GFP.tif
- __MACOSX/Fig3/FigJ/._w-GFP.tif
- Fig3/FigJ/luciferase RNAi-Lysotracker.tif
- __MACOSX/Fig3/FigJ/._luciferase RNAi-Lysotracker.tif
- Fig3/FigJ/luciferase RNAi-GFP.tif
- __MACOSX/Fig3/FigJ/._luciferase RNAi-GFP.tif
- Fig3/FigJ/w-Lysotracker.tif
- __MACOSX/Fig3/FigJ/._w-Lysotracker.tif
- Fig3/FigJ/Dcp-1 RNAi-Lysotracker.tif
- __MACOSX/Fig3/FigJ/._Dcp-1 RNAi-Lysotracker.tif
- Fig3/FigA/synr-GFP.tif
- Fig3/FigA/synr-lysotracker.tif
- __MACOSX/Fig3/FigA/._synr-lysotracker.tif
- Fig3/FigA/.DS_Store
- __MACOSX/Fig3/FigA/._.DS_Store
- Fig3/FigA/+-lysotracker.tif
- __MACOSX/Fig3/FigA/._+-lysotracker.tif
- Fig3/FigA/+-GFP.tif
- __MACOSX/Fig3/FigA/._+-GFP.tif
- Fig3/FigB/synr-mCherry atg8a.tif
- __MACOSX/Fig3/FigB/._synr-mCherry atg8a.tif
- Fig3/FigB/magnified synr mCerry atg8a.tif
- __MACOSX/Fig3/FigB/._magnified synr mCerry atg8a.tif
- Fig3/FigB/+-DAPI.tif
- __MACOSX/Fig3/FigB/._+-DAPI.tif
- Fig3/FigB/magnified + mCherry atg8a.tif
- __MACOSX/Fig3/FigB/._magnified + mCherry atg8a.tif
- Fig3/FigB/.DS_Store
- __MACOSX/Fig3/FigB/._.DS_Store
- Fig3/FigB/+-mCherry atg8a.tif
- __MACOSX/Fig3/FigB/._+-mCherry atg8a.tif
- Fig3/FigB/synr-DAPI.tif
- __MACOSX/Fig3/FigB/._synr-DAPI.tif
- Fig3/FigC/Wing disc/
- Fig3/FigC/.DS_Store
- __MACOSX/Fig3/FigC/._.DS_Store
- Fig3/FigC/salivary gland/
- Fig3/FigD-F/mcherry.jp2
- __MACOSX/Fig3/FigD-F/._mcherry.jp2
- Fig3/FigD-F/atg2 Captured 20.jp2
- __MACOSX/Fig3/FigD-F/._atg2 Captured 20.jp2
- Fig3/FigD-F/atg8a Captured 4.jp2
- __MACOSX/Fig3/FigD-F/._atg8a Captured 4.jp2
- Fig3/FigG/mCherry RNAi-merge.tif
- __MACOSX/Fig3/FigG/._mCherry RNAi-merge.tif
- Fig3/FigG/w--Tunel.tif
- __MACOSX/Fig3/FigG/._w--Tunel.tif
- Fig3/FigG/w--merge.tif
- __MACOSX/Fig3/FigG/._w--merge.tif
- Fig3/FigG/Atg2 RNAi-tunel.tif
- Fig3/FigG/Atg2 RNAi-merge.tif
- __MACOSX/Fig3/FigG/._Atg2 RNAi-merge.tif
- Fig3/FigG/.DS_Store
- __MACOSX/Fig3/FigG/._.DS_Store
- Fig3/FigG/mCherry RNAi-Tunel.tif
- __MACOSX/Fig3/FigG/._mCherry RNAi-Tunel.tif
- Fig3/FigC/Wing disc/merge.tif
- __MACOSX/Fig3/FigC/Wing disc/._merge.tif
- Fig3/FigC/Wing disc/synr HA.tif
- __MACOSX/Fig3/FigC/Wing disc/._synr HA.tif
- Fig3/FigC/Wing disc/.DS_Store
- __MACOSX/Fig3/FigC/Wing disc/._.DS_Store
- Fig3/FigC/Wing disc/mCherry atg8a.tif
- __MACOSX/Fig3/FigC/Wing disc/._mCherry atg8a.tif
- Fig3/FigC/salivary gland/merge.tif
- __MACOSX/Fig3/FigC/salivary gland/._merge.tif
- Fig3/FigC/salivary gland/mCherry atg8a.tif
- __MACOSX/Fig3/FigC/salivary gland/._mCherry atg8a.tif
- Fig3/FigC/salivary gland/.DS_Store
- __MACOSX/Fig3/FigC/salivary gland/._.DS_Store
- Fig3/FigC/salivary gland/synr HA.tif
- EMBJ_2536_source data.xlsx
