# Supplementary material for: Evidence for existence of an apoptosis‐inducing BH3‐only protein, sayonara, in Drosophila
Source: EMBO J. 2023 Feb 2;42(8):e110454. doi: 10.15252/embj.2021110454 (PMC10107002; doi:10.15252/embj.2021110454)
Supplement: Supplementary file 8 — Source Data for Figure 4 [file EMBJ-42-e110454-s002.zip]

Archive with 9 entries (7 files):
- Fig4/
- Fig4/.DS_Store
- __MACOSX/Fig4/._.DS_Store
- Fig4/Fig4A/
- Fig4/Fig4A/+.png
- Fig4/Fig4A/.DS_Store
- __MACOSX/Fig4/Fig4A/._.DS_Store
- Fig4/Fig4A/synr RNAi.png
- EMBJ_2536_source data.xlsx
